# Supplementary material for: Classification of Environmental Strains from Order to Genus Levels Using Lipid and Protein MALDI-ToF Fingerprintings and Chemotaxonomic Network Analysis
Source: Microorganisms. 2022 Apr 17;10(4):831. doi: 10.3390/microorganisms10040831 (PMC9032901; doi:10.3390/microorganisms10040831)
Supplement: Supplementary file 1 [file microorganisms-10-00831-s001.zip]

Archive with 1 entries (1 files):
- microorganisms-1595918-supplementary.pdf
